# Supplementary material for: A Low-Cost Wireless Bite Force Measurement Device
Source: Materials (Basel). 2022 Jun 4;15(11):4000. doi: 10.3390/ma15114000 (PMC9182234; doi:10.3390/ma15114000)
Supplement: Supplementary file 1 [file materials-15-04000-s001.zip]

Archive with 169 entries (121 files):
- materials-1717834-supplementary/Supplementary/
- materials-1717834-supplementary/Supplementary/S1 - CAD drawing and stereolithography meshes/
- materials-1717834-supplementary/Supplementary/S1 - CAD drawing and stereolithography meshes/CAD drawing/
- materials-1717834-supplementary/Supplementary/S1 - CAD drawing and stereolithography meshes/CAD drawing/BiteForceMeasurementDevice.dwg
- materials-1717834-supplementary/Supplementary/S1 - CAD drawing and stereolithography meshes/Stereolithography meshes/
- materials-1717834-supplementary/Supplementary/S1 - CAD drawing and stereolithography meshes/Stereolithography meshes/Cura/
- materials-1717834-supplementary/Supplementary/S1 - CAD drawing and stereolithography meshes/Stereolithography meshes/Cura/BiteForceMeasurementDevice_CaseBOTTOM.stl
- materials-1717834-supplementary/Supplementary/S1 - CAD drawing and stereolithography meshes/Stereolithography meshes/Cura/BiteForceMeasurementDevice_CaseTOP.stl
- materials-1717834-supplementary/Supplementary/S1 - CAD drawing and stereolithography meshes/Stereolithography meshes/Cura/BiteForceMeasurementDevice_CernieraBOTTOM.stl
- materials-1717834-supplementary/Supplementary/S1 - CAD drawing and stereolithography meshes/Stereolithography meshes/Cura/BiteForceMeasurementDevice_CernieraTOP.stl
- materials-1717834-supplementary/Supplementary/S1 - CAD drawing and stereolithography meshes/Stereolithography meshes/Cura/BiteForceMeasurementDevice_ForchettaBOTTOM.stl
- materials-1717834-supplementary/Supplementary/S1 - CAD drawing and stereolithography meshes/Stereolithography meshes/Cura/BiteForceMeasurementDevice_ForchettaTOP.stl
- materials-1717834-supplementary/Supplementary/S2 - Figure/
- materials-1717834-supplementary/Supplementary/S2 - Figure/Read-out components and circuitry scheme.pdf
- materials-1717834-supplementary/Supplementary/S3 - Software/
- materials-1717834-supplementary/Supplementary/S3 - Software/Arduino sketches/
- materials-1717834-supplementary/Supplementary/S3 - Software/Arduino sketches/BiteForceMeasurementDevice/
- materials-1717834-supplementary/Supplementary/S3 - Software/Arduino sketches/BiteForceMeasurementDevice/BiteForceMeasurementDevice.ino
- materials-1717834-supplementary/Supplementary/S3 - Software/PC GUI C# Visual Studio project/
- materials-1717834-supplementary/Supplementary/S3 - Software/PC GUI C# Visual Studio project/BiteForceMeasurementDevice - C#.zip
- materials-1717834-supplementary/Supplementary/S3 - Software/PC GUI C# Visual Studio project/BiteForceMeasurementDevice - Copia/
- materials-1717834-supplementary/Supplementary/S3 - Software/PC GUI C# Visual Studio project/BiteForceMeasurementDevice - Copia/.vs/
- materials-1717834-supplementary/Supplementary/S3 - Software/PC GUI C# Visual Studio project/BiteForceMeasurementDevice - Copia/.vs/BiteForceMeasurementDevice/
- materials-1717834-supplementary/Supplementary/S3 - Software/PC GUI C# Visual Studio project/BiteForceMeasurementDevice - Copia/.vs/BiteForceMeasurementDevice/project-colors.json
- materials-1717834-supplementary/Supplementary/S3 - Software/PC GUI C# Visual Studio project/BiteForceMeasurementDevice - Copia/.vs/BiteForceMeasurementDevice/v16/
- materials-1717834-supplementary/Supplementary/S3 - Software/PC GUI C# Visual Studio project/BiteForceMeasurementDevice - Copia/.vs/BiteForceMeasurementDevice/v16/.suo
- materials-1717834-supplementary/Supplementary/S3 - Software/PC GUI C# Visual Studio project/BiteForceMeasurementDevice - Copia/.vs/BiteForceMeasurementDevice/v16/Server/
- materials-1717834-supplementary/Supplementary/S3 - Software/PC GUI C# Visual Studio project/BiteForceMeasurementDevice - Copia/.vs/BiteForceMeasurementDevice/v16/Server/sqlite3/
- materials-1717834-supplementary/Supplementary/S3 - Software/PC GUI C# Visual Studio project/BiteForceMeasurementDevice - Copia/.vs/BiteForceMeasurementDevice/v16/Server/sqlite3/db.lock
- materials-1717834-supplementary/Supplementary/S3 - Software/PC GUI C# Visual Studio project/BiteForceMeasurementDevice - Copia/.vs/BiteForceMeasurementDevice/v16/Server/sqlite3/storage.ide
- materials-1717834-supplementary/Supplementary/S3 - Software/PC GUI C# Visual Studio project/BiteForceMeasurementDevice - Copia/.vs/BiteForceMeasurementDevice/v17/
- materials-1717834-supplementary/Supplementary/S3 - Software/PC GUI C# Visual Studio project/BiteForceMeasurementDevice - Copia/.vs/BiteForceMeasurementDevice/v17/.suo
- materials-1717834-supplementary/Supplementary/S3 - Software/PC GUI C# Visual Studio project/BiteForceMeasurementDevice - Copia/.vs/BiteForceMeasurementDevice/xs/
- materials-1717834-supplementary/Supplementary/S3 - Software/PC GUI C# Visual Studio project/BiteForceMeasurementDevice - Copia/.vs/BiteForceMeasurementDevice/xs/sqlite3/
- materials-1717834-supplementary/Supplementary/S3 - Software/PC GUI C# Visual Studio project/BiteForceMeasurementDevice - Copia/.vs/BiteForceMeasurementDevice/xs/sqlite3/db.lock
- materials-1717834-supplementary/Supplementary/S3 - Software/PC GUI C# Visual Studio project/BiteForceMeasurementDevice - Copia/.vs/BiteForceMeasurementDevice/xs/sqlite3/storage.ide
- materials-1717834-supplementary/Supplementary/S3 - Software/PC GUI C# Visual Studio project/BiteForceMeasurementDevice - Copia/.vs/BiteForceMeasurementDevice/xs/sqlite3/storage.ide-shm
- materials-1717834-supplementary/Supplementary/S3 - Software/PC GUI C# Visual Studio project/BiteForceMeasurementDevice - Copia/.vs/BiteForceMeasurementDevice/xs/sqlite3/storage.ide-wal
- materials-1717834-supplementary/Supplementary/S3 - Software/PC GUI C# Visual Studio project/BiteForceMeasurementDevice - Copia/.vs/BiteForceMeasurementDevice/xs/UserPrefs.xml
- materials-1717834-supplementary/Supplementary/S3 - Software/PC GUI C# Visual Studio project/BiteForceMeasurementDevice - Copia/BiteForceMeasurementDevice.sln
- materials-1717834-supplementary/Supplementary/S3 - Software/PC GUI C# Visual Studio project/BiteForceMeasurementDevice - Copia/BiteForceMeasurementDevice/
- materials-1717834-supplementary/Supplementary/S3 - Software/PC GUI C# Visual Studio project/BiteForceMeasurementDevice - Copia/BiteForceMeasurementDevice/App.config
- materials-1717834-supplementary/Supplementary/S3 - Software/PC GUI C# Visual Studio project/BiteForceMeasurementDevice - Copia/BiteForceMeasurementDevice/bin/
- materials-1717834-supplementary/Supplementary/S3 - Software/PC GUI C# Visual Studio project/BiteForceMeasurementDevice - Copia/BiteForceMeasurementDevice/bin/Debug/
- materials-1717834-supplementary/Supplementary/S3 - Software/PC GUI C# Visual Studio project/BiteForceMeasurementDevice - Copia/BiteForceMeasurementDevice/bin/Release/
- materials-1717834-supplementary/Supplementary/S3 - Software/PC GUI C# Visual Studio project/BiteForceMeasurementDevice - Copia/BiteForceMeasurementDevice/bin/Release/BiteForceMeasurementDevice.exe
- materials-1717834-supplementary/Supplementary/S3 - Software/PC GUI C# Visual Studio project/BiteForceMeasurementDevice - Copia/BiteForceMeasurementDevice/bin/Release/BiteForceMeasurementDevice.exe.config
- materials-1717834-supplementary/Supplementary/S3 - Software/PC GUI C# Visual Studio project/BiteForceMeasurementDevice - Copia/BiteForceMeasurementDevice/bin/Release/BiteForceMeasurementDevice.pdb
- materials-1717834-supplementary/Supplementary/S3 - Software/PC GUI C# Visual Studio project/BiteForceMeasurementDevice - Copia/BiteForceMeasurementDevice/BiteForceMeasurementDevice.csproj
- materials-1717834-supplementary/Supplementary/S3 - Software/PC GUI C# Visual Studio project/BiteForceMeasurementDevice - Copia/BiteForceMeasurementDevice/Form1.cs
- materials-1717834-supplementary/Supplementary/S3 - Software/PC GUI C# Visual Studio project/BiteForceMeasurementDevice - Copia/BiteForceMeasurementDevice/Form1.Designer.cs
- materials-1717834-supplementary/Supplementary/S3 - Software/PC GUI C# Visual Studio project/BiteForceMeasurementDevice - Copia/BiteForceMeasurementDevice/Form1.resx
- materials-1717834-supplementary/Supplementary/S3 - Software/PC GUI C# Visual Studio project/BiteForceMeasurementDevice - Copia/BiteForceMeasurementDevice/obj/
- materials-1717834-supplementary/Supplementary/S3 - Software/PC GUI C# Visual Studio project/BiteForceMeasurementDevice - Copia/BiteForceMeasurementDevice/obj/Debug/
- materials-1717834-supplementary/Supplementary/S3 - Software/PC GUI C# Visual Studio project/BiteForceMeasurementDevice - Copia/BiteForceMeasurementDevice/obj/Debug/.NETFramework,Version=v4.6.1.AssemblyAttributes.cs
- materials-1717834-supplementary/Supplementary/S3 - Software/PC GUI C# Visual Studio project/BiteForceMeasurementDevice - Copia/BiteForceMeasurementDevice/obj/Debug/BiteForceMeasurementDevice.csproj.AssemblyReference.cache
- materials-1717834-supplementary/Supplementary/S3 - Software/PC GUI C# Visual Studio project/BiteForceMeasurementDevice - Copia/BiteForceMeasurementDevice/obj/Debug/BiteForceMeasurementDevice.csproj.CoreCompileInputs.cache
- materials-1717834-supplementary/Supplementary/S3 - Software/PC GUI C# Visual Studio project/BiteForceMeasurementDevice - Copia/BiteForceMeasurementDevice/obj/Debug/BiteForceMeasurementDevice.csproj.FileListAbsolute.txt
- materials-1717834-supplementary/Supplementary/S3 - Software/PC GUI C# Visual Studio project/BiteForceMeasurementDevice - Copia/BiteForceMeasurementDevice/obj/Debug/BiteForceMeasurementDevice.csproj.GenerateResource.cache
- materials-1717834-supplementary/Supplementary/S3 - Software/PC GUI C# Visual Studio project/BiteForceMeasurementDevice - Copia/BiteForceMeasurementDevice/obj/Debug/BiteForceMeasurementDevice.csproj.SuggestedBindingRedirects.cache
- materials-1717834-supplementary/Supplementary/S3 - Software/PC GUI C# Visual Studio project/BiteForceMeasurementDevice - Copia/BiteForceMeasurementDevice/obj/Debug/BiteForceMeasurementDevice.exe
- materials-1717834-supplementary/Supplementary/S3 - Software/PC GUI C# Visual Studio project/BiteForceMeasurementDevice - Copia/BiteForceMeasurementDevice/obj/Debug/BiteForceMeasurementDevice.Exp_Control_GUI.resources
- materials-1717834-supplementary/Supplementary/S3 - Software/PC GUI C# Visual Studio project/BiteForceMeasurementDevice - Copia/BiteForceMeasurementDevice/obj/Debug/BiteForceMeasurementDevice.pdb
- materials-1717834-supplementary/Supplementary/S3 - Software/PC GUI C# Visual Studio project/BiteForceMeasurementDevice - Copia/BiteForceMeasurementDevice/obj/Debug/BiteForceMeasurementDevice.Properties.Resources.resources
- materials-1717834-supplementary/Supplementary/S3 - Software/PC GUI C# Visual Studio project/BiteForceMeasurementDevice - Copia/BiteForceMeasurementDevice/obj/Debug/DesignTimeResolveAssemblyReferences.cache
- materials-1717834-supplementary/Supplementary/S3 - Software/PC GUI C# Visual Studio project/BiteForceMeasurementDevice - Copia/BiteForceMeasurementDevice/obj/Debug/DesignTimeResolveAssemblyReferencesInput.cache
- materials-1717834-supplementary/Supplementary/S3 - Software/PC GUI C# Visual Studio project/BiteForceMeasurementDevice - Copia/BiteForceMeasurementDevice/obj/Debug/TemporaryGeneratedFile_036C0B5B-1481-4323-8D20-8F5ADCB23D92.cs
- materials-1717834-supplementary/Supplementary/S3 - Software/PC GUI C# Visual Studio project/BiteForceMeasurementDevice - Copia/BiteForceMeasurementDevice/obj/Debug/TemporaryGeneratedFile_5937a670-0e60-4077-877b-f7221da3dda1.cs
- materials-1717834-supplementary/Supplementary/S3 - Software/PC GUI C# Visual Studio project/BiteForceMeasurementDevice - Copia/BiteForceMeasurementDevice/obj/Debug/TemporaryGeneratedFile_E7A71F73-0F8D-4B9B-B56E-8E70B10BC5D3.cs
- materials-1717834-supplementary/Supplementary/S3 - Software/PC GUI C# Visual Studio project/BiteForceMeasurementDevice - Copia/BiteForceMeasurementDevice/obj/Debug/TempPE/
- materials-1717834-supplementary/Supplementary/S3 - Software/PC GUI C# Visual Studio project/BiteForceMeasurementDevice - Copia/BiteForceMeasurementDevice/obj/Debug/TempPE/Properties.Resources.Designer.cs.dll
- materials-1717834-supplementary/Supplementary/S3 - Software/PC GUI C# Visual Studio project/BiteForceMeasurementDevice - Copia/BiteForceMeasurementDevice/obj/Release/
- materials-1717834-supplementary/Supplementary/S3 - Software/PC GUI C# Visual Studio project/BiteForceMeasurementDevice - Copia/BiteForceMeasurementDevice/obj/Release/.NETFramework,Version=v4.6.1.AssemblyAttributes.cs
- materials-1717834-supplementary/Supplementary/S3 - Software/PC GUI C# Visual Studio project/BiteForceMeasurementDevice - Copia/BiteForceMeasurementDevice/obj/Release/BiteForceMeasurementDevice.csproj.AssemblyReference.cache
- materials-1717834-supplementary/Supplementary/S3 - Software/PC GUI C# Visual Studio project/BiteForceMeasurementDevice - Copia/BiteForceMeasurementDevice/obj/Release/BiteForceMeasurementDevice.csproj.CoreCompileInputs.cache
- materials-1717834-supplementary/Supplementary/S3 - Software/PC GUI C# Visual Studio project/BiteForceMeasurementDevice - Copia/BiteForceMeasurementDevice/obj/Release/BiteForceMeasurementDevice.csproj.FileListAbsolute.txt
- materials-1717834-supplementary/Supplementary/S3 - Software/PC GUI C# Visual Studio project/BiteForceMeasurementDevice - Copia/BiteForceMeasurementDevice/obj/Release/BiteForceMeasurementDevice.csproj.GenerateResource.cache
- materials-1717834-supplementary/Supplementary/S3 - Software/PC GUI C# Visual Studio project/BiteForceMeasurementDevice - Copia/BiteForceMeasurementDevice/obj/Release/BiteForceMeasurementDevice.csproj.SuggestedBindingRedirects.cache
- materials-1717834-supplementary/Supplementary/S3 - Software/PC GUI C# Visual Studio project/BiteForceMeasurementDevice - Copia/BiteForceMeasurementDevice/obj/Release/BiteForceMeasurementDevice.exe
- materials-1717834-supplementary/Supplementary/S3 - Software/PC GUI C# Visual Studio project/BiteForceMeasurementDevice - Copia/BiteForceMeasurementDevice/obj/Release/BiteForceMeasurementDevice.Exp_Control_GUI.resources
- materials-1717834-supplementary/Supplementary/S3 - Software/PC GUI C# Visual Studio project/BiteForceMeasurementDevice - Copia/BiteForceMeasurementDevice/obj/Release/BiteForceMeasurementDevice.pdb
- materials-1717834-supplementary/Supplementary/S3 - Software/PC GUI C# Visual Studio project/BiteForceMeasurementDevice - Copia/BiteForceMeasurementDevice/obj/Release/BiteForceMeasurementDevice.Properties.Resources.resources
- materials-1717834-supplementary/Supplementary/S3 - Software/PC GUI C# Visual Studio project/BiteForceMeasurementDevice - Copia/BiteForceMeasurementDevice/obj/Release/DesignTimeResolveAssemblyReferences.cache
- materials-1717834-supplementary/Supplementary/S3 - Software/PC GUI C# Visual Studio project/BiteForceMeasurementDevice - Copia/BiteForceMeasurementDevice/obj/Release/DesignTimeResolveAssemblyReferencesInput.cache
- materials-1717834-supplementary/Supplementary/S3 - Software/PC GUI C# Visual Studio project/BiteForceMeasurementDevice - Copia/BiteForceMeasurementDevice/obj/Release/TempPE/
- materials-1717834-supplementary/Supplementary/S3 - Software/PC GUI C# Visual Studio project/BiteForceMeasurementDevice - Copia/BiteForceMeasurementDevice/obj/Release/TempPE/Properties.Resources.Designer.cs.dll
- materials-1717834-supplementary/Supplementary/S3 - Software/PC GUI C# Visual Studio project/BiteForceMeasurementDevice - Copia/BiteForceMeasurementDevice/Program.cs
- materials-1717834-supplementary/Supplementary/S3 - Software/PC GUI C# Visual Studio project/BiteForceMeasurementDevice - Copia/BiteForceMeasurementDevice/Properties/
- materials-1717834-supplementary/Supplementary/S3 - Software/PC GUI C# Visual Studio project/BiteForceMeasurementDevice - Copia/BiteForceMeasurementDevice/Properties/AssemblyInfo.cs
- materials-1717834-supplementary/Supplementary/S3 - Software/PC GUI C# Visual Studio project/BiteForceMeasurementDevice - Copia/BiteForceMeasurementDevice/Properties/Resources.Designer.cs
- materials-1717834-supplementary/Supplementary/S3 - Software/PC GUI C# Visual Studio project/BiteForceMeasurementDevice - Copia/BiteForceMeasurementDevice/Properties/Resources.resx
- materials-1717834-supplementary/Supplementary/S3 - Software/PC GUI C# Visual Studio project/BiteForceMeasurementDevice - Copia/BiteForceMeasurementDevice/Properties/Settings.Designer.cs
- materials-1717834-supplementary/Supplementary/S3 - Software/PC GUI C# Visual Studio project/BiteForceMeasurementDevice - Copia/BiteForceMeasurementDevice/Properties/Settings.settings
- materials-1717834-supplementary/Supplementary/S3 - Software/PC GUI C# Visual Studio project/BiteForceMeasurementDevice/
- materials-1717834-supplementary/Supplementary/S3 - Software/PC GUI C# Visual Studio project/BiteForceMeasurementDevice/.vs/
- materials-1717834-supplementary/Supplementary/S3 - Software/PC GUI C# Visual Studio project/BiteForceMeasurementDevice/.vs/BiteForceMeasurementDevice/
- materials-1717834-supplementary/Supplementary/S3 - Software/PC GUI C# Visual Studio project/BiteForceMeasurementDevice/.vs/BiteForceMeasurementDevice/project-colors.json
- materials-1717834-supplementary/Supplementary/S3 - Software/PC GUI C# Visual Studio project/BiteForceMeasurementDevice/.vs/BiteForceMeasurementDevice/v16/
- materials-1717834-supplementary/Supplementary/S3 - Software/PC GUI C# Visual Studio project/BiteForceMeasurementDevice/.vs/BiteForceMeasurementDevice/v16/.suo
- materials-1717834-supplementary/Supplementary/S3 - Software/PC GUI C# Visual Studio project/BiteForceMeasurementDevice/.vs/BiteForceMeasurementDevice/v16/Server/
- materials-1717834-supplementary/Supplementary/S3 - Software/PC GUI C# Visual Studio project/BiteForceMeasurementDevice/.vs/BiteForceMeasurementDevice/v16/Server/sqlite3/
- materials-1717834-supplementary/Supplementary/S3 - Software/PC GUI C# Visual Studio project/BiteForceMeasurementDevice/.vs/BiteForceMeasurementDevice/v16/Server/sqlite3/db.lock
- materials-1717834-supplementary/Supplementary/S3 - Software/PC GUI C# Visual Studio project/BiteForceMeasurementDevice/.vs/BiteForceMeasurementDevice/v16/Server/sqlite3/storage.ide
- materials-1717834-supplementary/Supplementary/S3 - Software/PC GUI C# Visual Studio project/BiteForceMeasurementDevice/.vs/BiteForceMeasurementDevice/v17/
- materials-1717834-supplementary/Supplementary/S3 - Software/PC GUI C# Visual Studio project/BiteForceMeasurementDevice/.vs/BiteForceMeasurementDevice/v17/.suo
- materials-1717834-supplementary/Supplementary/S3 - Software/PC GUI C# Visual Studio project/BiteForceMeasurementDevice/.vs/BiteForceMeasurementDevice/xs/
- materials-1717834-supplementary/Supplementary/S3 - Software/PC GUI C# Visual Studio project/BiteForceMeasurementDevice/.vs/BiteForceMeasurementDevice/xs/sqlite3/
- materials-1717834-supplementary/Supplementary/S3 - Software/PC GUI C# Visual Studio project/BiteForceMeasurementDevice/.vs/BiteForceMeasurementDevice/xs/sqlite3/db.lock
- materials-1717834-supplementary/Supplementary/S3 - Software/PC GUI C# Visual Studio project/BiteForceMeasurementDevice/.vs/BiteForceMeasurementDevice/xs/sqlite3/storage.ide
- materials-1717834-supplementary/Supplementary/S3 - Software/PC GUI C# Visual Studio project/BiteForceMeasurementDevice/.vs/BiteForceMeasurementDevice/xs/sqlite3/storage.ide-shm
- materials-1717834-supplementary/Supplementary/S3 - Software/PC GUI C# Visual Studio project/BiteForceMeasurementDevice/.vs/BiteForceMeasurementDevice/xs/sqlite3/storage.ide-wal
- materials-1717834-supplementary/Supplementary/S3 - Software/PC GUI C# Visual Studio project/BiteForceMeasurementDevice/.vs/BiteForceMeasurementDevice/xs/UserPrefs.xml
- materials-1717834-supplementary/Supplementary/S3 - Software/PC GUI C# Visual Studio project/BiteForceMeasurementDevice/BiteForceMeasurementDevice.sln
- materials-1717834-supplementary/Supplementary/S3 - Software/PC GUI C# Visual Studio project/BiteForceMeasurementDevice/BiteForceMeasurementDevice/
- materials-1717834-supplementary/Supplementary/S3 - Software/PC GUI C# Visual Studio project/BiteForceMeasurementDevice/BiteForceMeasurementDevice/App.config
- materials-1717834-supplementary/Supplementary/S3 - Software/PC GUI C# Visual Studio project/BiteForceMeasurementDevice/BiteForceMeasurementDevice/bin/
- materials-1717834-supplementary/Supplementary/S3 - Software/PC GUI C# Visual Studio project/BiteForceMeasurementDevice/BiteForceMeasurementDevice/bin/Debug/
- materials-1717834-supplementary/Supplementary/S3 - Software/PC GUI C# Visual Studio project/BiteForceMeasurementDevice/BiteForceMeasurementDevice/bin/Debug/BiteForceMeasurementDevice.exe
- materials-1717834-supplementary/Supplementary/S3 - Software/PC GUI C# Visual Studio project/BiteForceMeasurementDevice/BiteForceMeasurementDevice/bin/Debug/BiteForceMeasurementDevice.exe.config
- materials-1717834-supplementary/Supplementary/S3 - Software/PC GUI C# Visual Studio project/BiteForceMeasurementDevice/BiteForceMeasurementDevice/bin/Debug/BiteForceMeasurementDevice.pdb
- materials-1717834-supplementary/Supplementary/S3 - Software/PC GUI C# Visual Studio project/BiteForceMeasurementDevice/BiteForceMeasurementDevice/bin/Release/
- materials-1717834-supplementary/Supplementary/S3 - Software/PC GUI C# Visual Studio project/BiteForceMeasurementDevice/BiteForceMeasurementDevice/bin/Release/BiteForceMeasurementDevice.exe
- materials-1717834-supplementary/Supplementary/S3 - Software/PC GUI C# Visual Studio project/BiteForceMeasurementDevice/BiteForceMeasurementDevice/bin/Release/BiteForceMeasurementDevice.exe.config
- materials-1717834-supplementary/Supplementary/S3 - Software/PC GUI C# Visual Studio project/BiteForceMeasurementDevice/BiteForceMeasurementDevice/bin/Release/BiteForceMeasurementDevice.pdb
- materials-1717834-supplementary/Supplementary/S3 - Software/PC GUI C# Visual Studio project/BiteForceMeasurementDevice/BiteForceMeasurementDevice/BiteForceMeasurementDevice.csproj
- materials-1717834-supplementary/Supplementary/S3 - Software/PC GUI C# Visual Studio project/BiteForceMeasurementDevice/BiteForceMeasurementDevice/Form1.cs
- materials-1717834-supplementary/Supplementary/S3 - Software/PC GUI C# Visual Studio project/BiteForceMeasurementDevice/BiteForceMeasurementDevice/Form1.Designer.cs
- materials-1717834-supplementary/Supplementary/S3 - Software/PC GUI C# Visual Studio project/BiteForceMeasurementDevice/BiteForceMeasurementDevice/Form1.resx
- materials-1717834-supplementary/Supplementary/S3 - Software/PC GUI C# Visual Studio project/BiteForceMeasurementDevice/BiteForceMeasurementDevice/obj/
- materials-1717834-supplementary/Supplementary/S3 - Software/PC GUI C# Visual Studio project/BiteForceMeasurementDevice/BiteForceMeasurementDevice/obj/Debug/
- materials-1717834-supplementary/Supplementary/S3 - Software/PC GUI C# Visual Studio project/BiteForceMeasurementDevice/BiteForceMeasurementDevice/obj/Debug/.NETFramework,Version=v4.6.1.AssemblyAttributes.cs
- materials-1717834-supplementary/Supplementary/S3 - Software/PC GUI C# Visual Studio project/BiteForceMeasurementDevice/BiteForceMeasurementDevice/obj/Debug/BiteForceMeasurementDevice.csproj.AssemblyReference.cache
- materials-1717834-supplementary/Supplementary/S3 - Software/PC GUI C# Visual Studio project/BiteForceMeasurementDevice/BiteForceMeasurementDevice/obj/Debug/BiteForceMeasurementDevice.csproj.CoreCompileInputs.cache
- materials-1717834-supplementary/Supplementary/S3 - Software/PC GUI C# Visual Studio project/BiteForceMeasurementDevice/BiteForceMeasurementDevice/obj/Debug/BiteForceMeasurementDevice.csproj.FileListAbsolute.txt
- materials-1717834-supplementary/Supplementary/S3 - Software/PC GUI C# Visual Studio project/BiteForceMeasurementDevice/BiteForceMeasurementDevice/obj/Debug/BiteForceMeasurementDevice.csproj.GenerateResource.cache
- materials-1717834-supplementary/Supplementary/S3 - Software/PC GUI C# Visual Studio project/BiteForceMeasurementDevice/BiteForceMeasurementDevice/obj/Debug/BiteForceMeasurementDevice.csproj.SuggestedBindingRedirects.cache
- materials-1717834-supplementary/Supplementary/S3 - Software/PC GUI C# Visual Studio project/BiteForceMeasurementDevice/BiteForceMeasurementDevice/obj/Debug/BiteForceMeasurementDevice.exe
- materials-1717834-supplementary/Supplementary/S3 - Software/PC GUI C# Visual Studio project/BiteForceMeasurementDevice/BiteForceMeasurementDevice/obj/Debug/BiteForceMeasurementDevice.Exp_Control_GUI.resources
- materials-1717834-supplementary/Supplementary/S3 - Software/PC GUI C# Visual Studio project/BiteForceMeasurementDevice/BiteForceMeasurementDevice/obj/Debug/BiteForceMeasurementDevice.pdb
- materials-1717834-supplementary/Supplementary/S3 - Software/PC GUI C# Visual Studio project/BiteForceMeasurementDevice/BiteForceMeasurementDevice/obj/Debug/BiteForceMeasurementDevice.Properties.Resources.resources
- materials-1717834-supplementary/Supplementary/S3 - Software/PC GUI C# Visual Studio project/BiteForceMeasurementDevice/BiteForceMeasurementDevice/obj/Debug/DesignTimeResolveAssemblyReferences.cache
- materials-1717834-supplementary/Supplementary/S3 - Software/PC GUI C# Visual Studio project/BiteForceMeasurementDevice/BiteForceMeasurementDevice/obj/Debug/DesignTimeResolveAssemblyReferencesInput.cache
- materials-1717834-supplementary/Supplementary/S3 - Software/PC GUI C# Visual Studio project/BiteForceMeasurementDevice/BiteForceMeasurementDevice/obj/Debug/TemporaryGeneratedFile_036C0B5B-1481-4323-8D20-8F5ADCB23D92.cs
- materials-1717834-supplementary/Supplementary/S3 - Software/PC GUI C# Visual Studio project/BiteForceMeasurementDevice/BiteForceMeasurementDevice/obj/Debug/TemporaryGeneratedFile_5937a670-0e60-4077-877b-f7221da3dda1.cs
- materials-1717834-supplementary/Supplementary/S3 - Software/PC GUI C# Visual Studio project/BiteForceMeasurementDevice/BiteForceMeasurementDevice/obj/Debug/TemporaryGeneratedFile_E7A71F73-0F8D-4B9B-B56E-8E70B10BC5D3.cs
- materials-1717834-supplementary/Supplementary/S3 - Software/PC GUI C# Visual Studio project/BiteForceMeasurementDevice/BiteForceMeasurementDevice/obj/Debug/TempPE/
- materials-1717834-supplementary/Supplementary/S3 - Software/PC GUI C# Visual Studio project/BiteForceMeasurementDevice/BiteForceMeasurementDevice/obj/Debug/TempPE/Properties.Resources.Designer.cs.dll
- materials-1717834-supplementary/Supplementary/S3 - Software/PC GUI C# Visual Studio project/BiteForceMeasurementDevice/BiteForceMeasurementDevice/obj/Release/
- materials-1717834-supplementary/Supplementary/S3 - Software/PC GUI C# Visual Studio project/BiteForceMeasurementDevice/BiteForceMeasurementDevice/obj/Release/.NETFramework,Version=v4.6.1.AssemblyAttributes.cs
- materials-1717834-supplementary/Supplementary/S3 - Software/PC GUI C# Visual Studio project/BiteForceMeasurementDevice/BiteForceMeasurementDevice/obj/Release/BiteForceMeasurementDevice.csproj.AssemblyReference.cache
- materials-1717834-supplementary/Supplementary/S3 - Software/PC GUI C# Visual Studio project/BiteForceMeasurementDevice/BiteForceMeasurementDevice/obj/Release/BiteForceMeasurementDevice.csproj.CoreCompileInputs.cache
- materials-1717834-supplementary/Supplementary/S3 - Software/PC GUI C# Visual Studio project/BiteForceMeasurementDevice/BiteForceMeasurementDevice/obj/Release/BiteForceMeasurementDevice.csproj.FileListAbsolute.txt
- materials-1717834-supplementary/Supplementary/S3 - Software/PC GUI C# Visual Studio project/BiteForceMeasurementDevice/BiteForceMeasurementDevice/obj/Release/BiteForceMeasurementDevice.csproj.GenerateResource.cache
- materials-1717834-supplementary/Supplementary/S3 - Software/PC GUI C# Visual Studio project/BiteForceMeasurementDevice/BiteForceMeasurementDevice/obj/Release/BiteForceMeasurementDevice.csproj.SuggestedBindingRedirects.cache
- materials-1717834-supplementary/Supplementary/S3 - Software/PC GUI C# Visual Studio project/BiteForceMeasurementDevice/BiteForceMeasurementDevice/obj/Release/BiteForceMeasurementDevice.exe
- materials-1717834-supplementary/Supplementary/S3 - Software/PC GUI C# Visual Studio project/BiteForceMeasurementDevice/BiteForceMeasurementDevice/obj/Release/BiteForceMeasurementDevice.Exp_Control_GUI.resources
- materials-1717834-supplementary/Supplementary/S3 - Software/PC GUI C# Visual Studio project/BiteForceMeasurementDevice/BiteForceMeasurementDevice/obj/Release/BiteForceMeasurementDevice.pdb
- materials-1717834-supplementary/Supplementary/S3 - Software/PC GUI C# Visual Studio project/BiteForceMeasurementDevice/BiteForceMeasurementDevice/obj/Release/BiteForceMeasurementDevice.Properties.Resources.resources
- materials-1717834-supplementary/Supplementary/S3 - Software/PC GUI C# Visual Studio project/BiteForceMeasurementDevice/BiteForceMeasurementDevice/obj/Release/DesignTimeResolveAssemblyReferences.cache
- materials-1717834-supplementary/Supplementary/S3 - Software/PC GUI C# Visual Studio project/BiteForceMeasurementDevice/BiteForceMeasurementDevice/obj/Release/DesignTimeResolveAssemblyReferencesInput.cache
- materials-1717834-supplementary/Supplementary/S3 - Software/PC GUI C# Visual Studio project/BiteForceMeasurementDevice/BiteForceMeasurementDevice/obj/Release/TempPE/
- materials-1717834-supplementary/Supplementary/S3 - Software/PC GUI C# Visual Studio project/BiteForceMeasurementDevice/BiteForceMeasurementDevice/obj/Release/TempPE/Properties.Resources.Designer.cs.dll
- materials-1717834-supplementary/Supplementary/S3 - Software/PC GUI C# Visual Studio project/BiteForceMeasurementDevice/BiteForceMeasurementDevice/Program.cs
- materials-1717834-supplementary/Supplementary/S3 - Software/PC GUI C# Visual Studio project/BiteForceMeasurementDevice/BiteForceMeasurementDevice/Properties/
- materials-1717834-supplementary/Supplementary/S3 - Software/PC GUI C# Visual Studio project/BiteForceMeasurementDevice/BiteForceMeasurementDevice/Properties/AssemblyInfo.cs
- materials-1717834-supplementary/Supplementary/S3 - Software/PC GUI C# Visual Studio project/BiteForceMeasurementDevice/BiteForceMeasurementDevice/Properties/Resources.Designer.cs
- materials-1717834-supplementary/Supplementary/S3 - Software/PC GUI C# Visual Studio project/BiteForceMeasurementDevice/BiteForceMeasurementDevice/Properties/Resources.resx
- materials-1717834-supplementary/Supplementary/S3 - Software/PC GUI C# Visual Studio project/BiteForceMeasurementDevice/BiteForceMeasurementDevice/Properties/Settings.Designer.cs
- materials-1717834-supplementary/Supplementary/S3 - Software/PC GUI C# Visual Studio project/BiteForceMeasurementDevice/BiteForceMeasurementDevice/Properties/Settings.settings
