# Supplementary material for: A Low-Cost Wireless Bite Force Measurement Device
Source: Materials (Basel). 2022 Jun 4;15(11):4000. doi: 10.3390/ma15114000 (PMC9182234; doi:10.3390/ma15114000)
Supplement: Supplementary file 1 [file materials-15-04000-s001.zip › materials-1717834-supplementary/Supplementary/S3 - Software/PC GUI C# Visual Studio project/BiteForceMeasurementDevice - Copia/.vs/BiteForceMeasurementDevice/project-colors.json]

{
  "Version": 1,
  "ProjectMap": {
    "e274abd0-7fb7-4bf9-9da1-56fd8a319212": {
      "ProjectGuid": "e274abd0-7fb7-4bf9-9da1-56fd8a319212",
      "DisplayName": "BiteForceMeasurementDevice",
      "ColorIndex": 0
    },
    "a2fe74e1-b743-11d0-ae1a-00a0c90fffc3": {
      "ProjectGuid": "a2fe74e1-b743-11d0-ae1a-00a0c90fffc3",
      "DisplayName": "File esterni",
      "ColorIndex": -1
    }
  },
  "NextColorIndex": 1
}
