# Supplementary material for: A Low-Cost Wireless Bite Force Measurement Device
Source: Materials (Basel). 2022 Jun 4;15(11):4000. doi: 10.3390/ma15114000 (PMC9182234; doi:10.3390/ma15114000)
Supplement: Supplementary file 1 [file materials-15-04000-s001.zip › materials-1717834-supplementary/Supplementary/S3 - Software/PC GUI C# Visual Studio project/BiteForceMeasurementDevice - Copia/.vs/BiteForceMeasurementDevice/xs/UserPrefs.xml]

<Properties StartupConfiguration="{E274ABD0-7FB7-4BF9-9DA1-56FD8A319212}|Default">
  <MonoDevelop.Ide.Workbench ActiveDocument="BiteForceMeasurementDevice/Form1.cs">
    <Files>
      <File FileName="BiteForceMeasurementDevice/Form1.cs" Line="168" Column="14" />
      <File FileName="BiteForceMeasurementDevice/Program.cs" Line="1" Column="1" />
      <File FileName="BiteForceMeasurementDevice/App.config" Line="1" Column="1" />
    </Files>
    <Pads>
      <Pad Id="ProjectPad">
        <State name="__root__">
          <Node name="BiteForceMeasurementDevice" expanded="True">
            <Node name="BiteForceMeasurementDevice" expanded="True">
              <Node name="Form1.cs" selected="True" />
            </Node>
          </Node>
        </State>
      </Pad>
    </Pads>
  </MonoDevelop.Ide.Workbench>
  <MonoDevelop.Ide.DebuggingService.PinnedWatches />
  <MonoDevelop.Ide.Workspace ActiveConfiguration="Debug" />
  <MonoDevelop.Ide.ItemProperties.Morsometro1D PreferredExecutionTarget="MonoDevelop.Default" />
  <MonoDevelop.Ide.DebuggingService.Breakpoints>
    <BreakpointStore />
  </MonoDevelop.Ide.DebuggingService.Breakpoints>
  <MultiItemStartupConfigurations />
</Properties>
