# Supplementary material for: A Low-Cost Wireless Bite Force Measurement Device
Source: Materials (Basel). 2022 Jun 4;15(11):4000. doi: 10.3390/ma15114000 (PMC9182234; doi:10.3390/ma15114000)
Supplement: Supplementary file 1 [file materials-15-04000-s001.zip › materials-1717834-supplementary/Supplementary/S3 - Software/PC GUI C# Visual Studio project/BiteForceMeasurementDevice - Copia/BiteForceMeasurementDevice.sln]

Microsoft Visual Studio Solution File, Format Version 12.00
# Visual Studio Version 17
VisualStudioVersion = 17.0.32112.339
MinimumVisualStudioVersion = 10.0.40219.1
Project("{FAE04EC0-301F-11D3-BF4B-00C04F79EFBC}") = "BiteForceMeasurementDevice", "BiteForceMeasurementDevice\BiteForceMeasurementDevice.csproj", "{E274ABD0-7FB7-4BF9-9DA1-56FD8A319212}"
EndProject
Global
	GlobalSection(SolutionConfigurationPlatforms) = preSolution
		Debug|Any CPU = Debug|Any CPU
		Release|Any CPU = Release|Any CPU
	EndGlobalSection
	GlobalSection(ProjectConfigurationPlatforms) = postSolution
		{E274ABD0-7FB7-4BF9-9DA1-56FD8A319212}.Debug|Any CPU.ActiveCfg = Debug|Any CPU
		{E274ABD0-7FB7-4BF9-9DA1-56FD8A319212}.Debug|Any CPU.Build.0 = Debug|Any CPU
		{E274ABD0-7FB7-4BF9-9DA1-56FD8A319212}.Release|Any CPU.ActiveCfg = Release|Any CPU
		{E274ABD0-7FB7-4BF9-9DA1-56FD8A319212}.Release|Any CPU.Build.0 = Release|Any CPU
	EndGlobalSection
	GlobalSection(SolutionProperties) = preSolution
		HideSolutionNode = FALSE
	EndGlobalSection
	GlobalSection(ExtensibilityGlobals) = postSolution
		SolutionGuid = {A853AAB2-AA2D-41AE-83BB-1034FD1B6240}
	EndGlobalSection
EndGlobal
