# Supplementary material for: A Low-Cost Wireless Bite Force Measurement Device
Source: Materials (Basel). 2022 Jun 4;15(11):4000. doi: 10.3390/ma15114000 (PMC9182234; doi:10.3390/ma15114000)
Supplement: Supplementary file 1 [file materials-15-04000-s001.zip › materials-1717834-supplementary/Supplementary/S3 - Software/PC GUI C# Visual Studio project/BiteForceMeasurementDevice - Copia/BiteForceMeasurementDevice/Form1.Designer.cs]

namespace BiteForceMeasurementDevice
{
    partial class Exp_Control_GUI
    {
        /// <summary>
        /// Variabile di progettazione necessaria.
        /// </summary>
        private System.ComponentModel.IContainer components = null;

        /// <summary>
        /// Pulire le risorse in uso.
        /// </summary>
        /// <param name="disposing">ha valore true se le risorse gestite devono essere eliminate, false in caso contrario.</param>
        protected override void Dispose(bool disposing)
        {
            if (disposing && (components != null))
            {
                components.Dispose();
            }
            base.Dispose(disposing);
        }

        #region Codice generato da Progettazione Windows Form

        /// <summary>
        /// Metodo necessario per il supporto della finestra di progettazione. Non modificare
        /// il contenuto del metodo con l'editor di codice.
        /// </summary>
        private void InitializeComponent()
        {
            this.components = new System.ComponentModel.Container();
            System.Windows.Forms.DataVisualization.Charting.ChartArea chartArea1 = new System.Windows.Forms.DataVisualization.Charting.ChartArea();
            System.Windows.Forms.DataVisualization.Charting.Legend legend1 = new System.Windows.Forms.DataVisualization.Charting.Legend();
            System.Windows.Forms.DataVisualization.Charting.Series series1 = new System.Windows.Forms.DataVisualization.Charting.Series();
            this.folderBrowserDialog1 = new System.Windows.Forms.FolderBrowserDialog();
            this.BtnPath = new System.Windows.Forms.Button();
            this.TextPath = new System.Windows.Forms.TextBox();
            this.BtnScanPort = new System.Windows.Forms.Button();
            this.CmbPort = new System.Windows.Forms.ComboBox();
            this.BtnCon = new System.Windows.Forms.Button();
            this.LblForceSensor = new System.Windows.Forms.Label();
            this.Chart1 = new System.Windows.Forms.DataVisualization.Charting.Chart();
            this.SerialPort1 = new System.IO.Ports.SerialPort(this.components);
            this.Timer1 = new System.Windows.Forms.Timer(this.components);
            this.BtnDiscon = new System.Windows.Forms.Button();
            this.label2 = new System.Windows.Forms.Label();
            this.textBox_Subject = new System.Windows.Forms.TextBox();
            this.label_ForceMax = new System.Windows.Forms.Label();
            this.label3 = new System.Windows.Forms.Label();
            ((System.ComponentModel.ISupportInitialize)(this.Chart1)).BeginInit();
            this.SuspendLayout();
            // 
            // BtnPath
            // 
            this.BtnPath.Location = new System.Drawing.Point(17, 16);
            this.BtnPath.Margin = new System.Windows.Forms.Padding(4, 4, 4, 4);
            this.BtnPath.Name = "BtnPath";
            this.BtnPath.Size = new System.Drawing.Size(100, 28);
            this.BtnPath.TabIndex = 0;
            this.BtnPath.Text = "...";
            this.BtnPath.UseVisualStyleBackColor = true;
            this.BtnPath.Click += new System.EventHandler(this.BtnPath_Click);
            // 
            // TextPath
            // 
            this.TextPath.Location = new System.Drawing.Point(127, 18);
            this.TextPath.Margin = new System.Windows.Forms.Padding(4, 4, 4, 4);
            this.TextPath.Name = "TextPath";
            this.TextPath.Size = new System.Drawing.Size(1255, 22);
            this.TextPath.TabIndex = 1;
            this.TextPath.Text = "C:\\Experiments\\BiteForceMeasurementDevice\\Data\\MyTest.txt";
            this.TextPath.TextChanged += new System.EventHandler(this.TextPath_TextChanged);
            // 
            // BtnScanPort
            // 
            this.BtnScanPort.Location = new System.Drawing.Point(17, 380);
            this.BtnScanPort.Margin = new System.Windows.Forms.Padding(4, 4, 4, 4);
            this.BtnScanPort.Name = "BtnScanPort";
            this.BtnScanPort.Size = new System.Drawing.Size(100, 28);
            this.BtnScanPort.TabIndex = 2;
            this.BtnScanPort.Text = "Scan Port";
            this.BtnScanPort.UseVisualStyleBackColor = true;
            this.BtnScanPort.Click += new System.EventHandler(this.BtnScanPort_Click);
            // 
            // CmbPort
            // 
            this.CmbPort.FormattingEnabled = true;
            this.CmbPort.Location = new System.Drawing.Point(127, 382);
            this.CmbPort.Margin = new System.Windows.Forms.Padding(4, 4, 4, 4);
            this.CmbPort.Name = "CmbPort";
            this.CmbPort.Size = new System.Drawing.Size(145, 24);
            this.CmbPort.TabIndex = 3;
            this.CmbPort.SelectedIndexChanged += new System.EventHandler(this.CmbPort_SelectedIndexChanged);
            // 
            // BtnCon
            // 
            this.BtnCon.Enabled = false;
            this.BtnCon.Location = new System.Drawing.Point(17, 414);
            this.BtnCon.Margin = new System.Windows.Forms.Padding(4, 4, 4, 4);
            this.BtnCon.Name = "BtnCon";
            this.BtnCon.Size = new System.Drawing.Size(256, 54);
            this.BtnCon.TabIndex = 6;
            this.BtnCon.Text = "Connect";
            this.BtnCon.UseVisualStyleBackColor = true;
            this.BtnCon.Click += new System.EventHandler(this.BtnCon_Click);
            // 
            // LblForceSensor
            // 
            this.LblForceSensor.AutoSize = true;
            this.LblForceSensor.Font = new System.Drawing.Font("Microsoft Sans Serif", 21.75F);
            this.LblForceSensor.ImageAlign = System.Drawing.ContentAlignment.MiddleLeft;
            this.LblForceSensor.Location = new System.Drawing.Point(83, 204);
            this.LblForceSensor.Margin = new System.Windows.Forms.Padding(4, 0, 4, 0);
            this.LblForceSensor.Name = "LblForceSensor";
            this.LblForceSensor.Size = new System.Drawing.Size(328, 42);
            this.LblForceSensor.TabIndex = 7;
            this.LblForceSensor.Text = "Force Recorded: 0";
            this.LblForceSensor.Click += new System.EventHandler(this.label2_Click);
            // 
            // Chart1
            // 
            chartArea1.Name = "ChartArea1";
            this.Chart1.ChartAreas.Add(chartArea1);
            legend1.Name = "Legend1";
            this.Chart1.Legends.Add(legend1);
            this.Chart1.Location = new System.Drawing.Point(560, 50);
            this.Chart1.Margin = new System.Windows.Forms.Padding(4, 4, 4, 4);
            this.Chart1.Name = "Chart1";
            series1.ChartArea = "ChartArea1";
            series1.Legend = "Legend1";
            series1.Name = "Series1";
            this.Chart1.Series.Add(series1);
            this.Chart1.Size = new System.Drawing.Size(823, 417);
            this.Chart1.TabIndex = 8;
            this.Chart1.Text = "chart1";
            // 
            // Timer1
            // 
            this.Timer1.Interval = 93;
            this.Timer1.Tick += new System.EventHandler(this.Timer1_Tick);
            // 
            // BtnDiscon
            // 
            this.BtnDiscon.Enabled = false;
            this.BtnDiscon.Location = new System.Drawing.Point(300, 414);
            this.BtnDiscon.Margin = new System.Windows.Forms.Padding(4, 4, 4, 4);
            this.BtnDiscon.Name = "BtnDiscon";
            this.BtnDiscon.Size = new System.Drawing.Size(252, 54);
            this.BtnDiscon.TabIndex = 9;
            this.BtnDiscon.Text = "Disconnect";
            this.BtnDiscon.UseVisualStyleBackColor = true;
            this.BtnDiscon.Click += new System.EventHandler(this.BtnDiscon_Click);
            // 
            // label2
            // 
            this.label2.AutoSize = true;
            this.label2.Location = new System.Drawing.Point(47, 55);
            this.label2.Margin = new System.Windows.Forms.Padding(4, 0, 4, 0);
            this.label2.Name = "label2";
            this.label2.Size = new System.Drawing.Size(52, 16);
            this.label2.TabIndex = 11;
            this.label2.Text = "Subject";
            this.label2.Click += new System.EventHandler(this.label2_Click_1);
            // 
            // textBox_Subject
            // 
            this.textBox_Subject.Location = new System.Drawing.Point(125, 52);
            this.textBox_Subject.Margin = new System.Windows.Forms.Padding(4, 4, 4, 4);
            this.textBox_Subject.Name = "textBox_Subject";
            this.textBox_Subject.Size = new System.Drawing.Size(425, 22);
            this.textBox_Subject.TabIndex = 14;
            this.textBox_Subject.TextChanged += new System.EventHandler(this.textBox_Subject_TextChanged);
            // 
            // label_ForceMax
            // 
            this.label_ForceMax.AutoSize = true;
            this.label_ForceMax.Font = new System.Drawing.Font("Microsoft Sans Serif", 21.75F, System.Drawing.FontStyle.Regular, System.Drawing.GraphicsUnit.Point, ((byte)(0)));
            this.label_ForceMax.Location = new System.Drawing.Point(383, 245);
            this.label_ForceMax.Margin = new System.Windows.Forms.Padding(4, 0, 4, 0);
            this.label_ForceMax.Name = "label_ForceMax";
            this.label_ForceMax.Size = new System.Drawing.Size(39, 42);
            this.label_ForceMax.TabIndex = 15;
            this.label_ForceMax.Text = "0";
            this.label_ForceMax.Click += new System.EventHandler(this.label_ForceMax_Click);
            // 
            // label3
            // 
            this.label3.AutoSize = true;
            this.label3.Font = new System.Drawing.Font("Microsoft Sans Serif", 21.75F, System.Drawing.FontStyle.Regular, System.Drawing.GraphicsUnit.Point, ((byte)(0)));
            this.label3.Location = new System.Drawing.Point(176, 245);
            this.label3.Margin = new System.Windows.Forms.Padding(4, 0, 4, 0);
            this.label3.Name = "label3";
            this.label3.Size = new System.Drawing.Size(205, 42);
            this.label3.TabIndex = 16;
            this.label3.Text = "Force Max:";
            // 
            // Exp_Control_GUI
            // 
            this.AutoScaleDimensions = new System.Drawing.SizeF(8F, 16F);
            this.AutoScaleMode = System.Windows.Forms.AutoScaleMode.Font;
            this.ClientSize = new System.Drawing.Size(1399, 481);
            this.Controls.Add(this.label3);
            this.Controls.Add(this.label_ForceMax);
            this.Controls.Add(this.textBox_Subject);
            this.Controls.Add(this.label2);
            this.Controls.Add(this.BtnDiscon);
            this.Controls.Add(this.Chart1);
            this.Controls.Add(this.LblForceSensor);
            this.Controls.Add(this.BtnCon);
            this.Controls.Add(this.CmbPort);
            this.Controls.Add(this.BtnScanPort);
            this.Controls.Add(this.TextPath);
            this.Controls.Add(this.BtnPath);
            this.Margin = new System.Windows.Forms.Padding(4, 4, 4, 4);
            this.Name = "Exp_Control_GUI";
            this.Text = "Exp_Control_GUI";
            this.Load += new System.EventHandler(this.Exp_Control_GUI_Load);
            ((System.ComponentModel.ISupportInitialize)(this.Chart1)).EndInit();
            this.ResumeLayout(false);
            this.PerformLayout();

        }

        #endregion

        private System.Windows.Forms.FolderBrowserDialog folderBrowserDialog1;
        private System.Windows.Forms.Button BtnPath;
        private System.Windows.Forms.TextBox TextPath;
        private System.Windows.Forms.Button BtnScanPort;
        private System.Windows.Forms.ComboBox CmbPort;
        private System.Windows.Forms.Button BtnCon;
        private System.Windows.Forms.Label LblForceSensor;
        private System.Windows.Forms.DataVisualization.Charting.Chart Chart1;
        private System.IO.Ports.SerialPort SerialPort1;
        private System.Windows.Forms.Timer Timer1;
        private System.Windows.Forms.Button BtnDiscon;
        private System.Windows.Forms.Label label2;
        private System.Windows.Forms.TextBox textBox_Subject;
        private System.Windows.Forms.Label label_ForceMax;
        private System.Windows.Forms.Label label3;
    }
}
