# Supplementary material for: A Low-Cost Wireless Bite Force Measurement Device
Source: Materials (Basel). 2022 Jun 4;15(11):4000. doi: 10.3390/ma15114000 (PMC9182234; doi:10.3390/ma15114000)
Supplement: Supplementary file 1 [file materials-15-04000-s001.zip › materials-1717834-supplementary/Supplementary/S3 - Software/PC GUI C# Visual Studio project/BiteForceMeasurementDevice - Copia/BiteForceMeasurementDevice/obj/Debug/BiteForceMeasurementDevice.csproj.FileListAbsolute.txt]

G:\Il mio Drive\Morsometro\Software\VIsual Studio\BiteForceMeasurementDevice\Morsometro1D\bin\Debug\BiteForceMeasurementDevice.exe.config
G:\Il mio Drive\Morsometro\Software\VIsual Studio\BiteForceMeasurementDevice\Morsometro1D\bin\Debug\BiteForceMeasurementDevice.exe
G:\Il mio Drive\Morsometro\Software\VIsual Studio\BiteForceMeasurementDevice\Morsometro1D\bin\Debug\BiteForceMeasurementDevice.pdb
G:\Il mio Drive\Morsometro\Software\VIsual Studio\BiteForceMeasurementDevice\Morsometro1D\obj\Debug\BiteForceMeasurementDevice.csproj.AssemblyReference.cache
G:\Il mio Drive\Morsometro\Software\VIsual Studio\BiteForceMeasurementDevice\Morsometro1D\obj\Debug\BiteForceMeasurementDevice.csproj.SuggestedBindingRedirects.cache
G:\Il mio Drive\Morsometro\Software\VIsual Studio\BiteForceMeasurementDevice\Morsometro1D\obj\Debug\BiteForceMeasurementDevice.Exp_Control_GUI.resources
G:\Il mio Drive\Morsometro\Software\VIsual Studio\BiteForceMeasurementDevice\Morsometro1D\obj\Debug\BiteForceMeasurementDevice.Properties.Resources.resources
G:\Il mio Drive\Morsometro\Software\VIsual Studio\BiteForceMeasurementDevice\Morsometro1D\obj\Debug\BiteForceMeasurementDevice.csproj.GenerateResource.cache
G:\Il mio Drive\Morsometro\Software\VIsual Studio\BiteForceMeasurementDevice\Morsometro1D\obj\Debug\BiteForceMeasurementDevice.csproj.CoreCompileInputs.cache
G:\Il mio Drive\Morsometro\Software\VIsual Studio\BiteForceMeasurementDevice\Morsometro1D\obj\Debug\BiteForceMeasurementDevice.exe
G:\Il mio Drive\Morsometro\Software\VIsual Studio\BiteForceMeasurementDevice\Morsometro1D\obj\Debug\BiteForceMeasurementDevice.pdb
G:\Il mio Drive\Morsometro\Software\VIsual Studio\BiteForceMeasurementDevice_old\BiteForceMeasurementDevice\bin\Debug\BiteForceMeasurementDevice.exe.config
G:\Il mio Drive\Morsometro\Software\VIsual Studio\BiteForceMeasurementDevice_old\BiteForceMeasurementDevice\bin\Debug\BiteForceMeasurementDevice.exe
G:\Il mio Drive\Morsometro\Software\VIsual Studio\BiteForceMeasurementDevice_old\BiteForceMeasurementDevice\bin\Debug\BiteForceMeasurementDevice.pdb
G:\Il mio Drive\Morsometro\Software\VIsual Studio\BiteForceMeasurementDevice_old\BiteForceMeasurementDevice\obj\Debug\BiteForceMeasurementDevice.csproj.AssemblyReference.cache
G:\Il mio Drive\Morsometro\Software\VIsual Studio\BiteForceMeasurementDevice_old\BiteForceMeasurementDevice\obj\Debug\BiteForceMeasurementDevice.csproj.SuggestedBindingRedirects.cache
G:\Il mio Drive\Morsometro\Software\VIsual Studio\BiteForceMeasurementDevice_old\BiteForceMeasurementDevice\obj\Debug\BiteForceMeasurementDevice.Exp_Control_GUI.resources
G:\Il mio Drive\Morsometro\Software\VIsual Studio\BiteForceMeasurementDevice_old\BiteForceMeasurementDevice\obj\Debug\BiteForceMeasurementDevice.Properties.Resources.resources
G:\Il mio Drive\Morsometro\Software\VIsual Studio\BiteForceMeasurementDevice_old\BiteForceMeasurementDevice\obj\Debug\BiteForceMeasurementDevice.csproj.GenerateResource.cache
G:\Il mio Drive\Morsometro\Software\VIsual Studio\BiteForceMeasurementDevice_old\BiteForceMeasurementDevice\obj\Debug\BiteForceMeasurementDevice.csproj.CoreCompileInputs.cache
G:\Il mio Drive\Morsometro\Software\VIsual Studio\BiteForceMeasurementDevice_old\BiteForceMeasurementDevice\obj\Debug\BiteForceMeasurementDevice.exe
G:\Il mio Drive\Morsometro\Software\VIsual Studio\BiteForceMeasurementDevice_old\BiteForceMeasurementDevice\obj\Debug\BiteForceMeasurementDevice.pdb
