# Supplementary material for: A Low-Cost Wireless Bite Force Measurement Device
Source: Materials (Basel). 2022 Jun 4;15(11):4000. doi: 10.3390/ma15114000 (PMC9182234; doi:10.3390/ma15114000)
Supplement: Supplementary file 1 [file materials-15-04000-s001.zip › materials-1717834-supplementary/Supplementary/S3 - Software/PC GUI C# Visual Studio project/BiteForceMeasurementDevice - Copia/BiteForceMeasurementDevice/obj/Release/BiteForceMeasurementDevice.csproj.FileListAbsolute.txt]

G:\Il mio Drive\Morsometro\Software\VIsual Studio\BiteForceMeasurementDevice\Morsometro1D\obj\Release\BiteForceMeasurementDevice.csproj.SuggestedBindingRedirects.cache
G:\Il mio Drive\Morsometro\Software\VIsual Studio\BiteForceMeasurementDevice\Morsometro1D\obj\Release\BiteForceMeasurementDevice.Exp_Control_GUI.resources
G:\Il mio Drive\Morsometro\Software\VIsual Studio\BiteForceMeasurementDevice\Morsometro1D\obj\Release\BiteForceMeasurementDevice.Properties.Resources.resources
G:\Il mio Drive\Morsometro\Software\VIsual Studio\BiteForceMeasurementDevice\Morsometro1D\obj\Release\BiteForceMeasurementDevice.csproj.GenerateResource.cache
G:\Il mio Drive\Morsometro\Software\VIsual Studio\BiteForceMeasurementDevice\Morsometro1D\obj\Release\BiteForceMeasurementDevice.csproj.CoreCompileInputs.cache
G:\Il mio Drive\Morsometro\Software\VIsual Studio\BiteForceMeasurementDevice\Morsometro1D\bin\Release\BiteForceMeasurementDevice.exe.config
G:\Il mio Drive\Morsometro\Software\VIsual Studio\BiteForceMeasurementDevice\Morsometro1D\bin\Release\BiteForceMeasurementDevice.exe
G:\Il mio Drive\Morsometro\Software\VIsual Studio\BiteForceMeasurementDevice\Morsometro1D\bin\Release\BiteForceMeasurementDevice.pdb
G:\Il mio Drive\Morsometro\Software\VIsual Studio\BiteForceMeasurementDevice\Morsometro1D\obj\Release\BiteForceMeasurementDevice.exe
G:\Il mio Drive\Morsometro\Software\VIsual Studio\BiteForceMeasurementDevice\Morsometro1D\obj\Release\BiteForceMeasurementDevice.pdb
G:\Il mio Drive\Morsometro\Software\VIsual Studio\BiteForceMeasurementDevice\BiteForceMeasurementDevice\bin\Release\BiteForceMeasurementDevice.exe.config
G:\Il mio Drive\Morsometro\Software\VIsual Studio\BiteForceMeasurementDevice\BiteForceMeasurementDevice\bin\Release\BiteForceMeasurementDevice.exe
G:\Il mio Drive\Morsometro\Software\VIsual Studio\BiteForceMeasurementDevice\BiteForceMeasurementDevice\bin\Release\BiteForceMeasurementDevice.pdb
G:\Il mio Drive\Morsometro\Software\VIsual Studio\BiteForceMeasurementDevice\BiteForceMeasurementDevice\obj\Release\BiteForceMeasurementDevice.csproj.AssemblyReference.cache
G:\Il mio Drive\Morsometro\Software\VIsual Studio\BiteForceMeasurementDevice\BiteForceMeasurementDevice\obj\Release\BiteForceMeasurementDevice.csproj.SuggestedBindingRedirects.cache
G:\Il mio Drive\Morsometro\Software\VIsual Studio\BiteForceMeasurementDevice\BiteForceMeasurementDevice\obj\Release\BiteForceMeasurementDevice.Exp_Control_GUI.resources
G:\Il mio Drive\Morsometro\Software\VIsual Studio\BiteForceMeasurementDevice\BiteForceMeasurementDevice\obj\Release\BiteForceMeasurementDevice.Properties.Resources.resources
G:\Il mio Drive\Morsometro\Software\VIsual Studio\BiteForceMeasurementDevice\BiteForceMeasurementDevice\obj\Release\BiteForceMeasurementDevice.csproj.GenerateResource.cache
G:\Il mio Drive\Morsometro\Software\VIsual Studio\BiteForceMeasurementDevice\BiteForceMeasurementDevice\obj\Release\BiteForceMeasurementDevice.csproj.CoreCompileInputs.cache
G:\Il mio Drive\Morsometro\Software\VIsual Studio\BiteForceMeasurementDevice\BiteForceMeasurementDevice\obj\Release\BiteForceMeasurementDevice.exe
G:\Il mio Drive\Morsometro\Software\VIsual Studio\BiteForceMeasurementDevice\BiteForceMeasurementDevice\obj\Release\BiteForceMeasurementDevice.pdb
C:\Users\pdepa\Desktop\A low-cost wireless bite force measurement device\Software\C#\BiteForceMeasurementDevice\BiteForceMeasurementDevice\bin\Release\BiteForceMeasurementDevice.exe.config
C:\Users\pdepa\Desktop\A low-cost wireless bite force measurement device\Software\C#\BiteForceMeasurementDevice\BiteForceMeasurementDevice\bin\Release\BiteForceMeasurementDevice.exe
C:\Users\pdepa\Desktop\A low-cost wireless bite force measurement device\Software\C#\BiteForceMeasurementDevice\BiteForceMeasurementDevice\bin\Release\BiteForceMeasurementDevice.pdb
C:\Users\pdepa\Desktop\A low-cost wireless bite force measurement device\Software\C#\BiteForceMeasurementDevice\BiteForceMeasurementDevice\obj\Release\BiteForceMeasurementDevice.csproj.AssemblyReference.cache
C:\Users\pdepa\Desktop\A low-cost wireless bite force measurement device\Software\C#\BiteForceMeasurementDevice\BiteForceMeasurementDevice\obj\Release\BiteForceMeasurementDevice.csproj.SuggestedBindingRedirects.cache
C:\Users\pdepa\Desktop\A low-cost wireless bite force measurement device\Software\C#\BiteForceMeasurementDevice\BiteForceMeasurementDevice\obj\Release\BiteForceMeasurementDevice.Exp_Control_GUI.resources
C:\Users\pdepa\Desktop\A low-cost wireless bite force measurement device\Software\C#\BiteForceMeasurementDevice\BiteForceMeasurementDevice\obj\Release\BiteForceMeasurementDevice.Properties.Resources.resources
C:\Users\pdepa\Desktop\A low-cost wireless bite force measurement device\Software\C#\BiteForceMeasurementDevice\BiteForceMeasurementDevice\obj\Release\BiteForceMeasurementDevice.csproj.GenerateResource.cache
C:\Users\pdepa\Desktop\A low-cost wireless bite force measurement device\Software\C#\BiteForceMeasurementDevice\BiteForceMeasurementDevice\obj\Release\BiteForceMeasurementDevice.csproj.CoreCompileInputs.cache
C:\Users\pdepa\Desktop\A low-cost wireless bite force measurement device\Software\C#\BiteForceMeasurementDevice\BiteForceMeasurementDevice\obj\Release\BiteForceMeasurementDevice.exe
C:\Users\pdepa\Desktop\A low-cost wireless bite force measurement device\Software\C#\BiteForceMeasurementDevice\BiteForceMeasurementDevice\obj\Release\BiteForceMeasurementDevice.pdb
