# Supplementary material for: A Low-Cost Wireless Bite Force Measurement Device
Source: Materials (Basel). 2022 Jun 4;15(11):4000. doi: 10.3390/ma15114000 (PMC9182234; doi:10.3390/ma15114000)
Supplement: Supplementary file 1 [file materials-15-04000-s001.zip › materials-1717834-supplementary/Supplementary/S3 - Software/PC GUI C# Visual Studio project/BiteForceMeasurementDevice - Copia/BiteForceMeasurementDevice/Properties/AssemblyInfo.cs]

using System.Reflection;
using System.Runtime.CompilerServices;
using System.Runtime.InteropServices;

// Le informazioni generali relative a un assembly sono controllate dal seguente 
// set di attributi. Modificare i valori di questi attributi per modificare le informazioni
// associate a un assembly.
[assembly: AssemblyTitle("BiteForceMeasurementDevice")]
[assembly: AssemblyDescription("")]
[assembly: AssemblyConfiguration("")]
[assembly: AssemblyCompany("Microsoft")]
[assembly: AssemblyProduct("BiteForceMeasurementDevice")]
[assembly: AssemblyCopyright("Copyright © Microsoft 2018")]
[assembly: AssemblyTrademark("")]
[assembly: AssemblyCulture("")]

// Se si imposta ComVisible su false, i tipi in questo assembly non saranno visibili
// ai componenti COM. Se è necessario accedere a un tipo in questo assembly da
// COM, impostare su true l'attributo ComVisible per tale tipo.
[assembly: ComVisible(false)]

// Se il progetto viene esposto a COM, il GUID seguente verrà utilizzato come ID della libreria dei tipi
[assembly: Guid("e274abd0-7fb7-4bf9-9da1-56fd8a319212")]

// Le informazioni sulla versione di un assembly sono costituite dai seguenti quattro valori:
//
//      Versione principale
//      Versione secondaria
//      Numero di build
//      Revisione
//
// È possibile specificare tutti i valori oppure impostare valori predefiniti per i numeri relativi alla revisione e alla build
// usando l'asterisco '*' come illustrato di seguito:
// [assembly: AssemblyVersion("1.0.*")]
[assembly: AssemblyVersion("1.0.0.0")]
[assembly: AssemblyFileVersion("1.0.0.0")]
