# Supplementary material for: A Low-Cost Wireless Bite Force Measurement Device
Source: Materials (Basel). 2022 Jun 4;15(11):4000. doi: 10.3390/ma15114000 (PMC9182234; doi:10.3390/ma15114000)
Supplement: Supplementary file 1 [file materials-15-04000-s001.zip › materials-1717834-supplementary/Supplementary/S3 - Software/PC GUI C# Visual Studio project/BiteForceMeasurementDevice - Copia/BiteForceMeasurementDevice/Properties/Settings.Designer.cs]

//------------------------------------------------------------------------------
// <auto-generated>
//     Il codice è stato generato da uno strumento.
//     Versione runtime:4.0.30319.42000
//
//     Le modifiche apportate a questo file possono provocare un comportamento non corretto e andranno perse se
//     il codice viene rigenerato.
// </auto-generated>
//------------------------------------------------------------------------------

namespace BiteForceMeasurementDevice.Properties {
    
    
    [global::System.Runtime.CompilerServices.CompilerGeneratedAttribute()]
    [global::System.CodeDom.Compiler.GeneratedCodeAttribute("Microsoft.VisualStudio.Editors.SettingsDesigner.SettingsSingleFileGenerator", "17.0.3.0")]
    internal sealed partial class Settings : global::System.Configuration.ApplicationSettingsBase {
        
        private static Settings defaultInstance = ((Settings)(global::System.Configuration.ApplicationSettingsBase.Synchronized(new Settings())));
        
        public static Settings Default {
            get {
                return defaultInstance;
            }
        }
    }
}
